# Supplementary material for: Population Genetics of Bactrocera minax (Diptera: Tephritidae) in China Based on nad4 Gene Sequence
Source: Insects. 2019 Aug 2;10(8):236. doi: 10.3390/insects10080236 (PMC6723541; doi:10.3390/insects10080236)
Supplement: Supplementary file 1 [file insects-10-00236-s001.zip]

Archive with 1 entries (1 files):
- insects-538025-SI.pdf
